# Supplementary material for: A Critical Appraisal of the Measurement of Adaptive Social Communication Behaviors in the Behavioral Intervention Context
Source: Behav Sci (Basel). 2025 May 23;15(6):722. doi: 10.3390/bs15060722 (PMC12189064; doi:10.3390/bs15060722)
Supplement: Supplementary file 1 [file behavsci-15-00722-s001.zip]

Archive with 1 entries (1 files):
- behavsci-3547950-supplementary.pdf
